# Supplementary material for: Identification of an Endogenous Strong Promoter in Burkholderia sp. JP2-270
Source: Microorganisms. 2024 Sep 2;12(9):1818. doi: 10.3390/microorganisms12091818 (PMC11434214; doi:10.3390/microorganisms12091818)
Supplement: Supplementary file 1 [file microorganisms-12-01818-s001.zip › Supplementary_Table.xlsx]

## Sheet: Table S1
Table S1 Primer sequences used in this study
Primer	Sequence (5'-3')	Products
egfp-lac-f	GTCGACGGTATCGATAAGCTTTAAGGAGGTTTTCTAATGGTGAGCAAGGGCGAGGA	egfp-lac
egfp-lac-r	CAGGAATTCGATATCAAGCTTCTGGTTACTTGTACAGCTCG
P1-f	CAGGAATTCGATATCAAGCTTGCTGATCGAGGACATG	P1
P1-r	TAGAAAACCTCCTTAATTGATGCTCCTTTTTAACGAAACG
egfp-P1-f	CGTTAAAAAGGAGCATCAATTAAGGAGGTTTTCTAATGGTGAGCAAGGGCGAGGA	P1-egfp
P3-f	CAGGAATTCGATATCAAGCTTCGTCTACCTGATCCGC	P3
P3-r	TAGAAAACCTCCTTAAGAAGCTCCCGTTTGAAGTAATGGG
egfp-P3-f	CTTCAAACGGGAGCTTCTTAAGGAGGTTTTCTAATGGTGAGCAAGGGCGAGGA	P3-egfp
P4-f	CAGGAATTCGATATCAAGCTTGTTCGGCAGGTTGAC	P4
P4-r	TAGAAAACCTCCTTAGCTTTCCTCCTGAAGAACAG
egfp-P4-f	CTGTTCTTCAGGAGGAAAGCTAAGGAGGTTTTCTAATGGTGAGCAAGGGCGAGGA	P4-egfp
P5-f	CAGGAATTCGATATCAAGCTTCTGGAACGCGACCTG	P5
P5-r	TAGAAAACCTCCTTAGTCAAGCTCCTGAAAAGCG
egfp-P5-f	CGCTTTTCAGGAGCTTGACTAAGGAGGTTTTCTAATGGTGAGCAAGGGCGAGGA	P5-egfp
P6-f	CAGGAATTCGATATCAAGCTTTTCGCGTCGCTCAGC	P6
P6-r	TAGAAAACCTCCTTACGTTGAGATTCTCCACGC
egfp-P6-f	GCGTGGAGAATCTCAACGTAAGGAGGTTTTCTAATGGTGAGCAAGGGCGAGGA	P6-egfp
P7-f	CAGGAATTCGATATCAAGCTTTCCACACGCTGACGGAC	P7
P7-r	TAGAAAACCTCCTTAGTTGTTCTCCTTCAGG
egfp-P7-f	CCTGAAGGAGAACAACTAAGGAGGTTTTCTAATGGTGAGCAAGGGCGAGGA	P7-egfp
P8-f	CAGGAATTCGATATCAAGCTTGCCAAGCTTCGTGAGGATTAACGC	P8
P8-r	TAGAAAACCTCCTTAGTAATCCCCCAGATTATGAATAAAAGCG
egfp-P8-f	AATCTGGGGGATTACTAAGGAGGTTTTCTAATGGTGAGCAAGGGCGAGGA	P8-egfp
P9-f	CAGGAATTCGATATCAAGCTTCAGCTCGTGACCGATCTTCG	P9
P9-r	TAGAAAACCTCCTTAGCGAGCCTGTTGACGGTGACAAG
egfp-P9-f	CACCGTCAACAGGCTCGCTAAGGAGGTTTTCTAATGGTGAGCAAGGGCGAGGA	P9-egfp
P10-f	CAGGAATTCGATATCAAGCTTCCTACCGGTAAGCGCGCGATCG	P10
P10-r	TAGAAAACCTCCTTAGAGCGCTTCCTCCGCAACAAGGG
egfp-P10-f	TTGTTGCGGAGGAAGCGCTCTAAGGAGGTTTTCTAATGGTGAGCAAGGGCGAGGA	P10-egfp
P12-f	CAGGAATTCGATATCAAGCTTCGGTTGTTCATCTATTGACGC	P12
P12-r	TAGAAAACCTCCTTACAGGAGACGGTTGAAGGATGCGAAGCG
egfp-P12-f	GCATCCTTCAACCGTCTCCTGTAAGGAGGTTTTCTAATGGTGAGCAAGGGCGAGGA	P12-egfp
P15-f	CAGGAATTCGATATCAAGCTTGATACCAATCGCAGCTTCAACC	P15
P15-r	TAGAAAACCTCCTTAGCGGATACTCCTGTATGAGTTGGGAAGAAGGC
egfp-P15-f	CTCATACAGGAGTATCCGCTAAGGAGGTTTTCTAATGGTGAGCAAGGGCGAGGA	P15-egfp
P16-f	CAGGAATTCGATATCAAGCTTCCGACAACGCGTCCCACAGG	P16
P16-r	TAGAAAACCTCCTTAGAGATACCGCCCCTGTCCTGATCGG
egfp-P16-f	GATCAGGACAGGGGCGGTATCTCTAAGGAGGTTTTCTAATGGTGAGCAAGGGCGAGGA	P16-egfp
P17-f	CAGGAATTCGATATCAAGCTTCGCGCAGCCCGTGCGAAGCTGC	P17
P17-r	TAGAAAACCTCCTTAGACACTCTTCTCATAGGATTTAAAACC
egfp-P17-f	GAAGAGTGTCTAAGGAGGTTTTCTAATGGTGAGCAAGGGCGAGGA	P17-egfp
P19-f	CAGGAATTCGATATCAAGCTTGACGAGTCATCTCGATCGCC	P19
P19-r	TAGAAAACCTCCTTATGCTTTACCTCCGCTAAGTGGTGATGAACCCG
egfp-P19-f	CCACTTAGCGGAGGTAAAGCATAAGGAGGTTTTCTAATGGTGAGCAAGGGCGAGGA	P19-egfp
P20-f	CAGGAATTCGATATCAAGCTTCACGCGCCGTTCATC	P20
P20-r	TAGAAAACCTCCTTAGGCCCTTCGACTCCCCAAAGAG
egfp-P20-f	CTCTTTGGGGAGTCGAAGGGCCTAAGGAGGTTTTCTAATGGTGAGCAAGGGCGAGGA	P20-egfp
P21-f	CAGGAATTCGATATCAAGCTTCGGTCTTCAGCGCATCGTTGTGC	P21
P21-r	TAGAAAACCTCCTTAGCGTGACATACGCGTCGCGCACGCACGC
egfp-P21-f	CGTGCGCGACGCGTATGTCACGCTAAGGAGGTTTTCTAATGGTGAGCAAGGGCGAGGA	P21-egfp
P22-f	CAGGAATTCGATATCAAGCTTCCTGCTCGATGATCTTCGCCATCG	P22
P22-r	TAGAAAACCTCCTTACTCGAAACGCATCGCACGGCAC
egfp-P22-f	CCGTGCGATGCGTTTCGAGTAAGGAGGTTTTCTAATGGTGAGCAAGGGCGAGGA	P22-egfp
P24-f	CAGGAATTCGATATCAAGCTTCGACGATCACGTTCGCGTCGG	P24
P24-r	TAGAAAACCTCCTTACCTGGAAGAAAGGACGAATTTGACCG
egfp-P24-f	CGTCCTTTCTTCCAGGTAAGGAGGTTTTCTAATGGTGAGCAAGGGCGAGGA	P24-egfp
P26-f	CAGGAATTCGATATCAAGCTTGCATCATCGCGGTCGACAACCTGAC	P26
P26-r	TAGAAAACCTCCTTACCGACCGTGAGACCCAGTCTATCGATG
egfp-P26-f	CTGGGTCTCACGGTCGGTAAGGAGGTTTTCTAATGGTGAGCAAGGGCGAGGA	P26-egfp
P29-f	CAGGAATTCGATATCAAGCTTGCAGAAGGATCTGTCGCTGCAGC	P29
P29-r	TAGAAAACCTCCTTACGGTAATGTGCTCCAACACCGACC
egfp-P29-f	GTGTTGGAGCACATTACCGTAAGGAGGTTTTCTAATGGTGAGCAAGGGCGAGGA	P29-egfp
P33-f	CAGGAATTCGATATCAAGCTTCAGCACAGCGTGCGGCTCGTGAAG	P33
P33-r	TAGAAAACCTCCTTACCGTGGATTGGCTTAGTTGTGATGCGC
egfp-P33-f	CTAAGCCAATCCACGGTAAGGAGGTTTTCTAATGGTGAGCAAGGGCGAGGA	P33-egfp
P34-f	CAGGAATTCGATATCAAGCTTCAAGCTCGAATCGCGCTACAAG	P34
P34-r	TAGAAAACCTCCTTAGTTGGCAATGCGAGAGACGACG
egfp-P34-f	ACAGGAGCGTGCCCGTAAGGAGGTTTTCTAATGGTGAGCAAGGGCGAGGA	P34-egfp
P35-f	CAGGAATTCGATATCAAGCTTGTACACGCATACCGGGTTGAAG	P35
P35-r	TAGAAAACCTCCTTAGTCAGTGCCTGTCGTTGTAGC
egfp-P35-f	GTGGAGAGTGTCACCTAAGGAGGTTTTCTAATGGTGAGCAAGGGCGAGGA	P35-egfp
P36-f	CAGGAATTCGATATCAAGCTTCGACAACGTGTTCGTCGAAC	P36
P36-r	TTAGAAAACCTCCTTACAGTTATGACATGTCGCTGG
egfp-P36-f	ACCGGGGGTATTACCTAAGGAGGTTTTCTAATGGTGAGCAAGGGCGAGGA	P36-egfp
P37-f	CAGGAATTCGATATCAAGCTTCAGACCCTGCTCGGAAAGCAT	P37
P37-r	TAGAAAACCTCCTTAGTGTTCAGTGATCGGTAGC
egfp-P37-f	CGAGGAGTGGCAACCTAAGGAGGTTTTCTAATGGTGAGCAAGGGCGAGGA	P37-egfp
P38-f	CAGGAATTCGATATCAAGCTTGAAATTCGCATGCGCTGCAAAC	P38
P38-r	TAGAAAACCTCCTTAGGTTCCTTTATCAGGTTAGG
egfp-P38-f	GATAAAGGAACCTTATAAGGAGGTTTTCTAATGGTGAGCAAGGGCGAGGA	P38-egfp
P40-f	CAGGAATTCGATATCAAGCTTTACAGCTACGTATTTCGCGGTG	P40
P40-r	TAGAAAACCTCCTTAGACGGTTCTCCTTCGTTGTCTG
egfp-P40-f	CGAAGGAGAACCGTCTAAGGAGGTTTTCTAATGGTGAGCAAGGGCGAGGA	P40-egfp
P41-f	CAGGAATTCGATATCAAGCTTCAGACGATCATGTTGGTGCTG	P41
P41-r	TAGAAAACCTCCTTACGTGTCCTCGGATTTGTGCTTTTG
egfp-P41-f	AAATCCGAGGACACGTAAGGAGGTTTTCTAATGGTGAGCAAGGGCGAGGA	P41-egfp
P42-f	CAGGAATTCGATATCAAGCTTATCAGTTCTGGGGCTACGTC	P42
P42-r	TAGAAAACCTCCTTAGCTTGCAGGTTGATCGATTTCG
egfp-P42-f	AACCTGCAAGCCCCGTAAGGAGGTTTTCTAATGGTGAGCAAGGGCGAGGA	P42-egfp
P43-f	CAGGAATTCGATATCAAGCTTGCATGTCGACGATCAG	P43
P43-r	TAGAAAACCTCCTTACTTGGATTCCTCTCTTGGTTG
egfp-P43-f	CAACCAAGAGAGGAATCCAAGTAAGGAGGTTTTCTAATGGTGAGCAAGGGCGAGGA	P43-egfp
P44-f	CAGGAATTCGATATCAAGCTTCTGTACGACAGTCGCACGGTC	P44
P44-r	TAGAAAACCTCCTTAGGTGTTTATCCTCCTTCGATTC
egfp-P44-f	AGGAGGATAAACACCTAAGGAGGTTTTCTAATGGTGAGCAAGGGCGAGGA	P44-egfp
P45-f	CAGGAATTCGATATCAAGCTTCATTCGACCGGCATCTACTC	P45
P45-r	TAGAAAACCTCCTTACCAGATGTAAGGCGAATGTATG
egfp-P45-f	CATCTGGAGAAAGTGTAAGGAGGTTTTCTAATGGTGAGCAAGGGCGAGGA	P45-egfp
P46-f	CAGGAATTCGATATCAAGCTTGTGATCGCGACCGCGAAATAC	P46
P46-r	TAGAAAACCTCCTTAGTTGTTCCAGCGCAGTTCGAG
egfp-P46-f	CGCGGGAGCACTGTGTAAGGAGGTTTTCTAATGGTGAGCAAGGGCGAGGA	P46-egfp
P48-f	CAGGAATTCGATATCAAGCTTCTCAACTATTAAGCACGCCTG	P48
P48-r	TAGAAAACCTCCTTAGGCTCCCAGGTTAGTTGTG
egfp-P48-f	ACCTGGGAGCCGTCGTAAGGAGGTTTTCTAATGGTGAGCAAGGGCGAGGA	P48-egfp
P49-f	CAGGAATTCGATATCAAGCTTGATCCTTTACGGCATCGGGATC	P49
P49-r	TAGAAAACCTCCTTAGTGCCCATCTTGGATGATTC
egfp-P49-f	GTATCCCTCTTCCACTAAGGAGGTTTTCTAATGGTGAGCAAGGGCGAGGA	P49-egfp
P50-f	CAGGAATTCGATATCAAGCTTCGGCACTGCGTATCAAGACCTCAC	P50
P50-r	TAGAAAACCTCCTTAGTTGTGTTCCTCAGCTTTAG
egfp-P50-f	GCTGAGGAACACAACTAAGGAGGTTTTCTAATGGTGAGCAAGGGCGAGGA	P50-egfp
P52-f	CAGGAATTCGATATCAAGCTTGATTTGCGCAACGAGAAGATTAG	P52
P52-r	TAGAAAACCTCCTTACTCCAGTTTATTAGATGGCG
egfp-P52-f	CTGGAGTTATTCGTCTAAGGAGGTTTTCTAATGGTGAGCAAGGGCGAGGA	P52-egfp
P54-f	CAGGAATTCGATATCAAGCTTGATCGGTATCGAGGATCGCGTGTAC	P54
P54-r	TAGAAAACCTCCTTAAGTAGATCTCTCCACGCAGCCAGG
egfp-P54-f	GTGGAGAGATCTACTTAAGGAGGTTTTCTAATGGTGAGCAAGGGCGAGGA	P54-egfp
P55-f	CAGGAATTCGATATCAAGCTTGATGTTCCACGACGAGAAGC	P55
P55-r	TAGAAAACCTCCTTAGGAAAGCTGTATTCGCCGG
egfp-P55-f	GGCAGTCCGGTTGCCTAAGGAGGTTTTCTAATGGTGAGCAAGGGCGAGGA	P55-egfp
P56-f	CAGGAATTCGATATCAAGCTTGCCAACTCCGGATCGACACGTTC	P56
P56-r	TAGAAAACCTCCTTAATGATCATGGTGCTCTCGCCGAAG
egfp-P56-f	CGGCGAGAGCACCATGATCATTAAGGAGGTTTTCTAATGGTGAGCAAGGGCGAGGA	P56-egfp
P57-f	CAGGAATTCGATATCAAGCTTGCTTCAACCCGGTATGCGTGTAC	P57
P57-r	TAGAAAACCTCCTTAACTGTGTCAGTACGCGTTGC
egfp-P57-f	AGAGGTCGACACATCTAAGGAGGTTTTCTAATGGTGAGCAAGGGCGAGGA	P57-egfp
P58-f	CAGGAATTCGATATCAAGCTTCGAAATGCAGATTCGCGGATTC	P58
P58-r	TAGAAAACCTCCTTACTGCGGATCCGTGTATTCGTC
egfp-P58-f	ATGGACGGCTCTCCCTAAGGAGGTTTTCTAATGGTGAGCAAGGGCGAGGA	P58-egfp
P59-f	CAGGAATTCGATATCAAGCTTCTCGCCCGTCGATATGCTTC	P59
P59-r	TAGAAAACCTCCTTAGGCTGTCTCCTGGAGGCG
egfp-P59-f	CTCCAGGAGACAGCCTAAGGAGGTTTTCTAATGGTGAGCAAGGGCGAGGA	P59-egfp
P60-f	CAGGAATTCGATATCAAGCTTGTACGCGTTCACGTGCCGC	P60
P60-r	TAGAAAACCTCCTTATGCAACTCCCTTCATGCTGTCATGC
egfp-P60-f	ATGAAGGGAGTTGCATAAGGAGGTTTTCTAATGGTGAGCAAGGGCGAGGA	P60-egfp
P61-f	CAGGAATTCGATATCAAGCTTACAGTATTCTGGAATACGC	P61
P61-r	TAGAAAACCTCCTTAGTCTTCGTTCCCCACTCG
egfp-P61-f	GTGGGGAACGAAGACTAAGGAGGTTTTCTAATGGTGAGCAAGGGCGAGGA	P61-egfp
P63-f	CAGGAATTCGATATCAAGCTTACGTTGGGCGCGATCGCC	P63
P63-r	TAGAAAACCTCCTTAGGTTGCCCCTCCTTGTCATGATC
egfp-P63-f	CAAGGAGGGGCAACCTAAGGAGGTTTTCTAATGGTGAGCAAGGGCGAGGA	P63-egfp
P64-f	CAGGAATTCGATATCAAGCTTCAAGTAGCGGCCGTAGCAC	P64
P64-r	TAGAAAACCTCCTTATTTCAACTCCCAAAAGGAATTTCACAG
egfp-P64-f	CTTTTGGGAGTTGAAATAAGGAGGTTTTCTAATGGTGAGCAAGGGCGAGGA	P64-egfp
P66-f	CAGGAATTCGATATCAAGCTTCCGAGCGCCGCGACGTGTG	P66
P66-r	TAGAAAACCTCCTTAATGATGTCCTTCGGAAAACCGGG
egfp-P66-f	TCCGAAGGACATCATTAAGGAGGTTTTCTAATGGTGAGCAAGGGCGAGGA	P66-egfp
P67-f	CAGGAATTCGATATCAAGCTTGCCGTTGAGGTCGTCCTTGTAG	P67
P67-r	TAGAAAACCTCCTTAGGTAACTGGAACTACGGTACGGG
egfp-P67-f	CCGTAGTTCCAGTTACCTAAGGAGGTTTTCTAATGGTGAGCAAGGGCGAGGA	P67-egfp
P68-f	CAGGAATTCGATATCAAGCTTGCGCGACATCGCCGGCGATC	P68
P68-r	TAGAAAACCTCCTTAGAGGACTCCTTTATGACAAAGGC
egfp-P68-f	CATAAAGGAGTCCTCTAAGGAGGTTTTCTAATGGTGAGCAAGGGCGAGGA	P68-egfp
egfp-r	GTCGACGGTATCGATAAGCTTCTGGTTACTTGTACAGCTCG
pbbr1-f	AAGCTTGATATCGAATTCCTGCAGCCCGGGGG	pbbr1
pbbr1-r	GAATTCCTGCAGCCCGGGGGA
L85-f	GATATCAAGCTTCACATGGCGGGCAACCTCTC	Php85
L85-r	CACATGGCGGGCAACCTCTC
L173-f	GATATCAAGCTTCTCATCCAGCACACTTCGCG	Php173
L173-r	CTCATCCAGCACACTTCGCG
L349-f	GATATCAAGCTTGCGCTCATGAAAAACCCCGC	Php349
L349-r	GCGCTCATGAAAAACCCCGC
L500-f	GATATCAAGCTTATTCCGCCGGCGTCTCCATC	Php500
L500-r	ATTCCGCCGGCGTCTCCATC
prnA-f	GGAGCATCAATTAAGGAGGTTTTCTAATGAGCAACCCGATCAAGAATATCG	prnA
prnA-r	GTCGACGGTATCGATAAGCTTCTGGCTACAGGATTTCCGGCG
prnB-f	GGAGCATCAATTAAGGAGGTTTTCTAGTGGAGCGCCCCCTGGACCG	prnB
prnB-r	GTCGACGGTATCGATAAGCTTCTGGTCAGGGCTCGTCGAGC
prnC-f	GGAGCATCAATTAAGGAGGTTTTCTAATGACTCAGAACAGCCCCGC	prnC
prnC-r	GTCGACGGTATCGATAAGCTTCTGGCTACTTCAGCGCCAAGCCG
prnD-f	GGAGCATCAATTAAGGAGGTTTTCTAATGAACGACGTTCAATTGGATC	prnD
prnD-r	GTCGACGGTATCGATAAGCTTCTGGTCACTCGCGGCGGTGCGGTC
qRT-recA-F	CGGCTCAATCAAGAAGAACG
qRT-recA-R	AGATGCCCTCGCCATACAG
qRT-egfp-F	CACAACATCGAGGACGGCAG
qRT-egfp-R	CTTGTACAGCTCGTCCATGCCG
qprnA-F	CGTAGTCGAACGTTTCGTAG
qprnA-R	CACTATTTCACCACGTCGCG
qprnB-F	GTAGATCGCCGAGCATGCTG
qprnB-R	CTCTCGACCGGGTTTTCGAG
qprnC-F	GTCCAGTGCATCAGCTTCAG
qprnC-R	CCCTCATCGACGAACGAGAC
qprnD-F	GGTCCACGGTGAAGTCGATC
qprnD-R	GAACTTCTACGACGCGCAGC
*: Underlined bases represent the homologous sequence.

## Sheet: Table S2
Table S2 The top 50 genes ranked by transcriptional level based on their TPM values in RNA-seq analysis (16 h)
Gene ID	Productions	Promoters	TPM
gene-DM992_24350	hypothetical protein	P1	60983.3
rna-DM992_16430	RNase P RNA component class A	P2	30151.8
gene-DM992_33835	inclusion body protein	P3	29618.6
gene-DM992_27170	hypothetical protein	P4	28485.5
gene-DM992_09565	phasin family protein	P5	15347.1
gene-DM992_30795	porin	P6	9747.28
gene-DM992_01010	histone H1	P7	9573.9
gene-DM992_33475	M4 family peptidase	P8	8284.39
gene-DM992_16415	OmpA family protein	P9	8154.91
gene-DM992_33840	inclusion body protein	P10	8000.76
gene-DM992_20875	porin	P11	7899.13
gene-DM992_13025	MbtH family protein	P12	7269.41
gene-DM992_20260	Flp family type IVb pilin	P13	5824.17
rna-DM992_00620	RNase P RNA component class A	P14	4161.09
gene-DM992_10805	peroxiredoxin	P15	3963.22
gene-DM992_35165	DUF4148 domain-containing protein	P16	3604.82
gene-DM992_38835	tryptophan 7-halogenase	P17	3485.99
gene-DM992_24690	hemin-degrading factor	P18	3244.05
gene-DM992_13760	hypothetical protein	P19	3173.69
gene-DM992_01680	type VI secretion system tube protein Hcp	P20	3153.26
gene-DM992_04355	hypothetical protein	P21	3142.21
gene-DM992_17470	LysR family transcriptional regulator	P22	3023.06
gene-DM992_33845	hypothetical protein	P23	2927.89
gene-DM992_19130	hypothetical protein	P24	2896.36
gene-DM992_13020	TauD/TfdA family dioxygenase	P25	2864.63
gene-DM992_16340	helix-hairpin-helix domain-containing protein	P26	2789.29
gene-DM992_12970	ornithine monooxygenase	P27	2723.4
gene-DM992_12965	TonB-dependent siderophore receptor	P28	2487.33
gene-DM992_09780	hypothetical protein	P29	2361.97
gene-DM992_05925	ribosome-associated translation inhibitor RaiA	P30	2286.58
gene-DM992_26150	hypothetical protein	P31	2238.28
gene-DM992_11200	hypothetical protein	P32	2130.2
gene-DM992_06580	glycerol kinase	P33	2091.88
gene-DM992_06080	phasin	P34	2085.69
gene-DM992_29895	mannose-1-phosphate guanylyltransferase/mannose-6-phosphate isomerase	P35	2068.69
gene-DM992_39415	spore coat protein	P36	2051.54
gene-DM992_35540	hypothetical protein	P37	1995.64
gene-DM992_03595	DNA-binding protein HU-alpha	P38	1979.55
gene-DM992_06090	beta-ketoacyl-ACP reductase	P39	1946.67
gene-DM992_29835	hypothetical protein	P40	1903.75
gene-DM992_30915	acyl-homoserine-lactone synthase	P41	1883.62
gene-DM992_24370	methionine biosynthesis protein MetW	P42	1854.48
gene-DM992_07940	OmpA family protein	P43	1841.63
gene-DM992_29840	DUF883 domain-containing protein	P44	1836.7
gene-DM992_06295	hypothetical protein	P45	1723.94
gene-DM992_12955	acetyl CoA--N6-hydroxylysine acetyl transferase	P46	1695.54
gene-DM992_26155	hypothetical protein	P47	1691.3
gene-DM992_01690	type VI secretion system contractile sheath small subunit	P48	1690.2
gene-DM992_12790	chitinase	P49	1679.58
gene-DM992_07460	hypothetical protein	P50	1674.79

## Sheet: Table S3
Table S3 The top 50 genes ranked by transcriptional level based on their TPM values in RNA-seq analysis (24 h)
Gene ID	Productions	Promoters	TPM
rna-DM992_16430	RNase P RNA component class A	P2	30151.8
gene-DM992_24350	hypothetical protein	P1	60983.3
gene-DM992_33835	inclusion body protein	P3	29618.6
gene-DM992_27170	hypothetical protein	P4	28485.5
gene-DM992_09565	phasin family protein	P5	15347.1
gene-DM992_33840	inclusion body protein	P10	8000.76
gene-DM992_13025	MbtH family protein	P12	7269.41
gene-DM992_33475	M4 family peptidase	P8	8284.39
gene-DM992_30795	porin	P6	9747.28
gene-DM992_16340	helix-hairpin-helix domain-containing protein	P26	2789.29
gene-DM992_16415	OmpA family protein	P9	8154.91
gene-DM992_01010	histone H1	P7	9573.9
gene-DM992_20260	Flp family type IVb pilin	P13	5824.17
rna-DM992_00620	RNase P RNA component class A	P14	4161.09
gene-DM992_38835	tryptophan 7-halogenase	P17	3485.99
rna-DM992_29150	tRNA-Phe	P51	3367.73
gene-DM992_24690	hemin-degrading factor	P18	3244.05
gene-DM992_13020	TauD/TfdA family dioxygenase	P25	2864.63
gene-DM992_33845	hypothetical protein	P23	2927.89
gene-DM992_04355	hypothetical protein	P21	3142.21
gene-DM992_05925	ribosome-associated translation inhibitor RaiA	P30	2286.58
gene-DM992_35165	DUF4148 domain-containing protein	P16	3604.82
gene-DM992_20875	porin	P11	7899.13
gene-DM992_12970	ornithine monooxygenase	P27	2723.4
gene-DM992_06080	phasin	P34	2085.69
gene-DM992_17470	LysR family transcriptional regulator	P22	3023.06
gene-DM992_10805	peroxiredoxin	P15	3963.22
gene-DM992_35540	hypothetical protein	P37	1995.64
gene-DM992_12965	TonB-dependent siderophore receptor	P28	2487.33
gene-DM992_01680	type VI secretion system tube protein Hcp	P20	3153.26
gene-DM992_29895	mannose-1-phosphate guanylyltransferase/mannose-6-phosphate isomerase	P35	2068.69
gene-DM992_19130	hypothetical protein	P24	2896.36
gene-DM992_06580	glycerol kinase	P33	2091.88
gene-DM992_13760	hypothetical protein	P19	3173.69
gene-DM992_14100	50S ribosomal protein L35	P52	1877.32
gene-DM992_06090	beta-ketoacyl-ACP reductase	P39	1946.67
gene-DM992_24355	hypothetical protein	P53	1769.73
gene-DM992_39415	spore coat protein	P36	2051.54
gene-DM992_06295	hypothetical protein	P45	1723.94
gene-DM992_03595	DNA-binding protein HU-alpha	P38	1979.55
gene-DM992_29890	transposase	P54	1626.64
gene-DM992_26150	hypothetical protein	P31	2238.28
gene-DM992_06595	hypothetical protein	P55	1556.27
gene-DM992_29840	DUF883 domain-containing protein	P44	1836.7
gene-DM992_29835	hypothetical protein	P40	1903.75
gene-DM992_14105	translation initiation factor IF-3	P56	1508.17
gene-DM992_07460	hypothetical protein	P50	1674.79
gene-DM992_29905	UDP-glucose/GDP-mannose dehydrogenase family protein	P57	1446.33
gene-DM992_20255	peptidase A24	P58	1444.4
gene-DM992_30915	acyl-homoserine-lactone synthase	P41	1883.62

## Sheet: Table S4
Table S4 The top 50 genes ranked by transcriptional level based on their TPM values in RNA-seq analysis (48 h)
Gene ID	Productions	Promoters	TPM
rna-DM992_16430	RNase P RNA component class A	P2	30151.8
gene-DM992_27170	hypothetical protein	P4	28485.5
gene-DM992_24350	hypothetical protein	P1	60983.3
gene-DM992_09565	phasin family protein	P5	15347.1
rna-DM992_00620	RNase P RNA component class A	P14	4161.09
gene-DM992_33835	inclusion body protein	P3	29618.6
gene-DM992_13025	MbtH family protein	P12	7269.41
rna-DM992_29150	tRNA-Phe	P51	3367.73
gene-DM992_20260	Flp family type IVb pilin	P13	5824.17
gene-DM992_33475	M4 family peptidase	P8	8284.39
gene-DM992_16340	helix-hairpin-helix domain-containing protein	P26	2789.29
gene-DM992_30795	porin	P6	9747.28
gene-DM992_33840	inclusion body protein	P10	8000.76
gene-DM992_05925	ribosome-associated translation inhibitor RaiA	P30	2286.58
gene-DM992_06080	phasin	P34	2085.69
gene-DM992_16415	OmpA family protein	P9	8154.91
gene-DM992_38835	tryptophan 7-halogenase	P17	3485.99
gene-DM992_19130	hypothetical protein	P24	2896.36
gene-DM992_06295	hypothetical protein	P45	1723.94
gene-DM992_35540	hypothetical protein	P37	1995.64
gene-DM992_01010	histone H1	P7	9573.9
gene-DM992_10805	peroxiredoxin	P15	3963.22
gene-DM992_35165	DUF4148 domain-containing protein	P16	3604.82
gene-DM992_14105	translation initiation factor IF-3	P56	1508.17
gene-DM992_27165	fucose-binding lectin II	P59	2689.65
gene-DM992_13020	TauD/TfdA family dioxygenase	P25	2864.63
gene-DM992_14100	50S ribosomal protein L35	P52	1877.32
gene-DM992_06595	hypothetical protein	P55	1556.27
gene-DM992_17550	DUF883 domain-containing protein	P60	2401.93
gene-DM992_16615	cold-shock protein	P61	2391.28
gene-DM992_06090	beta-ketoacyl-ACP reductase	P39	1946.67
gene-DM992_15975	acyl carrier protein	P62	2179.75
gene-DM992_29895	mannose-1-phosphate guanylyltransferase/mannose-6-phosphate isomerase	P35	2068.69
gene-DM992_07460	hypothetical protein	P50	1674.79
gene-DM992_39890	hypothetical protein	P63	1809.72
gene-DM992_29890	transposase	P54	1626.64
gene-DM992_03595	DNA-binding protein HU-alpha	P38	1979.55
gene-DM992_02465	elongation factor Tu	P64	1715.7
gene-DM992_13760	hypothetical protein	P19	3173.69
gene-DM992_11700	3-ketoacyl-ACP reductase	P65	1690.45
gene-DM992_01680	type VI secretion system tube protein Hcp	P20	3153.26
gene-DM992_29840	DUF883 domain-containing protein	P44	1836.7
gene-DM992_29835	hypothetical protein	P40	1903.75
gene-DM992_20255	peptidase A24	P58	1444.4
gene-DM992_16265	30S ribosomal protein S16	P66	1616.41
gene-DM992_00605	50S ribosomal protein L13	P67	1591.61
gene-DM992_24355	hypothetical protein	P53	1769.73
gene-DM992_17470	LysR family transcriptional regulator	P22	3023.06
gene-DM992_08765	carbonic anhydrase	P68	1472.73
gene-DM992_12970	ornithine monooxygenase	P27	2723.4

## Sheet: Table S5
Table S5 50 highly expressed genes for promoter cloning
Gene_ID	Productions	Promoters	TPM
gene-DM992_24350	hypothetical protein	P1	60983.3
gene-DM992_33835	inclusion body protein	P3	29618.6
gene-DM992_27170	hypothetical protein	P4	28485.5
gene-DM992_09565	phasin family protein	P5	15347.1
gene-DM992_30795	porin	P6	9747.28
gene-DM992_01010	histone H1	P7	9573.9
gene-DM992_33475	M4 family peptidase	P8	8284.39
gene-DM992_16415	OmpA family protein	P9	8154.91
gene-DM992_33840	inclusion body protein	P10	8000.76
gene-DM992_13025	MbtH family protein	P12	7269.41
gene-DM992_10805	peroxiredoxin	P15	3963.22
gene-DM992_35165	DUF4148 domain-containing protein	P16	3604.82
gene-DM992_38835	tryptophan 7-halogenase	P17	3485.99
gene-DM992_13760	hypothetical protein	P19	3173.69
gene-DM992_01680	type VI secretion system tube protein Hcp	P20	3153.26
gene-DM992_04355	hypothetical protein	P21	3142.21
gene-DM992_17470	LysR family transcriptional regulator	P22	3023.06
gene-DM992_19130	hypothetical protein	P24	2896.36
gene-DM992_16340	helix-hairpin-helix domain-containing protein	P26	2789.29
gene-DM992_09780	hypothetical protein	P29	2361.97
gene-DM992_06580	glycerol kinase	P33	2091.88
gene-DM992_06080	phasin	P34	2085.69
gene-DM992_29895	mannose-1-phosphate guanylyltransferase/mannose-6-phosphate isomerase	P35	2068.69
gene-DM992_39415	spore coat protein	P36	2051.54
gene-DM992_35540	hypothetical protein	P37	1995.64
gene-DM992_03595	DNA-binding protein HU-alpha	P38	1979.55
gene-DM992_29835	hypothetical protein	P40	1903.75
gene-DM992_30915	acyl-homoserine-lactone synthase	P41	1883.62
gene-DM992_24370	methionine biosynthesis protein MetW	P42	1854.48
gene-DM992_07940	OmpA family protein	P43	1841.63
gene-DM992_29840	DUF883 domain-containing protein	P44	1836.7
gene-DM992_06295	hypothetical protein	P45	1723.94
gene-DM992_12955	acetyl CoA--N6-hydroxylysine acetyl transferase	P46	1695.54
gene-DM992_01690	type VI secretion system contractile sheath small subunit	P48	1690.2
gene-DM992_12790	chitinase	P49	1679.58
gene-DM992_07460	hypothetical protein	P50	1674.79
gene-DM992_14100	50S ribosomal protein L35	P52	1877.32
gene-DM992_29890	transposase	P54	1626.64
gene-DM992_06595	hypothetical protein	P55	1556.27
gene-DM992_14105	translation initiation factor IF-3	P56	1508.17
gene-DM992_29905	UDP-glucose/GDP-mannose dehydrogenase family protein	P57	1446.33
gene-DM992_20255	peptidase A24	P58	1444.4
gene-DM992_27165	fucose-binding lectin II	P59	2689.65
gene-DM992_17550	DUF883 domain-containing protein	P60	2401.93
gene-DM992_16615	cold-shock protein	P61	2391.28
gene-DM992_39890	hypothetical protein	P63	1809.72
gene-DM992_02465	elongation factor Tu	P64	1715.7
gene-DM992_16265	30S ribosomal protein S16	P66	1616.41
gene-DM992_00605	50S ribosomal protein L13	P67	1591.61
gene-DM992_08765	carbonic anhydrase	P68	1472.73

## Sheet: Table S6
Table S6 Promoters sequences identified in this study
Promoters	Sequence
P1（Php)	GCTGATCGAGGACATGCTGCAGCGTCACCACGGCAACGTTGCGGATGCGAGCGTCGCGCTCGGCATGCCGAAGAAGACGCTCTATCACAAGCTGCGCAACCTGCGGATTCCCGCGCGCGGCGACGCGGCGGCCGACGGCGGCGAATGACGCGAAAGGATACGCACGGCATGGATCGCATCGACATCACCGCACGCGGCCGCATCGACGGCCACCTGATCCGCGGTGTCACTCGCGCACACAAGACGTTCCGCCCGAGCGACTGGCCCGAACGGCTCGCGGGCGTCATCACGCTGTTCGTCGGCGAGCGGCGGCCCGGCTGTCCGTGCGCGCTGTCGCGACTCGCGATGCCGGTCGTCGACGGCGGCGTCAAATGCCTGTTCGTGTCGGACGAATTGCGC…
P3	CGTCTACCTGATCCGCCGACGCTACCAGGCGCACGGCAAGGTGATCGAACTTCCGGTCGCGCGCGATGCGCGCCGCCAGATCGCACGCCGGCGCGTACAGCCGAACCGGGCGCGGATCGACGCACGCTGAACGCGCGCAGACGGCCATGATCGACCTGCTCCATGCCGAGCGCACCCGGCTCGTGCGCTTCGGCTTGTCCGGGCTCTGTTCGACCGCGCTCCATACGCTGGTCGCGTCCGCGCTGTTCGCGTTGTTCGATGCGACGCTGGTCGCCGCGAACGCGGTCGCGTTTCTCTGCGCGACGGCGTTCTCGTATCTCGCGAATACGCTGTGGAGCTTCTCGTCGACGGTACGCACGCGCAACGCGCTGCGTTTTCTCGTCGTCACGCTGGCCGGCT…
P4	TGCGCGACGGCCACGTGCGGTTCGGCAGGTTGACGGGCGTGAACGGCCGGTACTTCGTTGCGGGGTTCTTCAGCATCATGATGTTCGGTCCTCGGTCGGTTTGTCGGGAAACCACGGCGCGGCGGCCTTCAGCAGTGGCGGCCGGCTGCGCACGCAGCGATCAAAGCGGTAAAAAAGCGGCAAAGCGGTACGGCGAACGACAGCCTTGACGGTTGGGCGACCGGGACGGAGCGGAGCGATACGAAAAATGACGAACTCAGGCACCGGTCGACAACCGGGGCCAGGTCGGTGATACGGGGGAAATCTGGCGCTTCAGGAAAGAAGCAGATGGAAAGCGCGCAGCCGCAGACCCAGCCCGGAACAACGGGCTAGTAGTCGTAGCGAGAAGAGGGACTGGGC…
P5	TCGGCCGGCGCGGCTGGAACGCGACCTGGCGCACTGCGCCGCGATGGCCGCCGTGCACGCCCGCTGCGAGCGTCATGCGCTTGCGCGACGCTTTCGCGCGCGGCGCATCGGCCGCGGCGACCTTGGCGGATTGGCTGGATGCTGCCTTGACCGACTTCTTCTTCGCGGACGAAGCAGGAGCGACGGCCTTTTTCTTGGCGGCTTGTTGGGTCTTCGCAGTGGCGGCAAAGGCGTCAGCGGGCGCGACGGACGCGGCGGTCGCCAGCAAGGCGACGGCGACCGACACAGCCGCGCCGAGCGTCATGCTCTGCAACAATCTGCGCGGTGAAAACGATTCGGCTTTCATTGGGGTCTGGACAAAGCGGGCGGGAGGTTTCCGCAAGTGTAGTTAAAGCTTAA…
P6	TTCGCGTCGCTCAGCGCCGCGCTCAGCGTGATCTGGCCTGCCACCGAAAACCGCTGGTCGAGCATGCTCGGGCTCGTGCGCGTGCGGCTGATCTCGTTCGGGCTCGTGCTCGGCGTCGCGTTCCTGCTGATCGTGTCGCTCGTGCTCGACACCGCGATCACGTTCGTCGGCACCTGGCTGCTGGGCAATTCGCCGTATGTCGTCGTCACGAACATCGTGCAGTTCTTCGTCGGCATCGCAGTGCTCGCGGCCGCGTTCGCCGCGTTGATGAAGTTCCTGCCCGATGCCCGCGTCGCGTGGCGCGACGCCGCGGTCGGCGGCGTGGTGTCCGCGATCCTGTTCTCCGGCGGCAAGAAGCTGTTCGCGCTGTACCTCACGCACGCGGGCACCGCGAGTGCG…
P7	TCCACACGCTGACGGACCCGGCCTTCAAGACCGGCACGCTCGAAGCGGATCAGAAGCTGCTGAAGTCGCTGATCGTGTTCGCCTGCATCATGGAAGGCCTGTTCTTCTATGTCGGGTTCACGCAGATCCTCGCACTCGGCCGCCAGAACAAGATGACGGGTGCTGCAGAGCAATATCAGTACATCCTGCGCGACGAGTCGATGCACTGCAATTTCGGCATCGACCTGATCAACCAGATCAAGCTCGAGAACCCGCATCTCTGGACCGCGGAATTCCGCGCCGAGATTCGCGAGCTGTTCAAGCAGGCTGTCGAACTCGAATACCGCTACGCCGAGGACACGATGCCGCGCGGCGTGCTGGGTTTGAACGCGTCGATGTTCAAGAGCTATCTGCGCTTCA…
P8	GCCAAGCTTCGTGAGGATTAACGCACTCGTACTGACTCAACCGGCAGTTTCCCGGCCAGTCCTGCCACACGTGACCACGACGGCGCTACCCGGTCAGCTTCGTTTCCTTGTCCGCATATTCGTCCGACAGGCAGCGCAGCCGCGTTGCACTTGCCAGTGTGCATGTCCGCGATCGTCTGCCGGCGCGTGTCGGCCGCACAGCACCAGCGGCTATTCAGCACGTCTTGTCCCGAGGTCTGCCGTTCATGCCCGCCGCGCACCGGAACCGGTATTTCGCGGCCTGCCCCTGATAGTCCGCCGCCAGGAACTCGCCACCCCGACGATGCGCGGCAGCCTGCAGGTGATCATGAATATGTGAAGCCGCTATTTCAGAAGGCTTTTTGGCTAGCGGTCGCAGCA…
P9	CAGCTCGTGACCGATCTTCGCCATGCGAATTTCGGTGTAACGCATCGCCGCGGCATTGTCGCCGTCGATCGAGCCGAAGTTGCCCTGCCCGTCGATCAGCATGTAGCGCAGCGAGAAGTCCTGCGCCATCCGCACGATCGTGTCGTAGACCGCGGTGTCGCCGTGAGGGTGGTACTTACCGATCACGTCACCGACGATACGCGCCGACTTCTTGTACGCGCGGTTCCAGTCGTTGTTCAGTTCGTGCATCGCGAACAACACGCGCCGGTGCACGGGCTTCAGGCCATCGCGGACATCCGGGAGGGCACGTCCGACGATCACGCTCATCGCGTAATCGAGATACGAACGGCGCATTTCCTCCTCGAGGGAGGTGGGCAGGGTCTCTTTGGCGAATTGATC…
P10	CCTACCGGTAAGCGCGCGATCGCCGGCCGCCCGGCGGCCGGCTACCTGCCGCGAATCACGCCCCCTTCCCGCTCCCGAATCGTCGTGCCGCCACGGCGACGGTCGCTCGCGGTCGAGCCGGCCATCCGCCCCTTTCTCCGATCGAAAATAATCGGCAAAGCGATTAACAGATTCAATTTTCTTCTATTTATGTAACGCATCGATCCGATTGAATCCAGTTTTAAAATTAATATCAGACAATCATTTTTATAACCCTGTTTACTCTTACAGCTTCCAGAATTAACCGAACGGGATAATCTGCATTCGCCATCGCACCCGCACGTGCCATACAACGCGCAAACCCTTACAGGACAAGGCGATGGCAGATACACGAAGCAATTCGCGCAACGATGAGTCCCA…
P12	CGGTTGTTCATCTATTGACGCATGCGTGCGCGGCCGGCGCCGGACGGTCGGCCGCAAGCCGTCAAGCCGGCGCCGGCATTGCACGATCGCGTTCGCTCGAACAACGATCCCGTCAATTGTTCAGACAAATCCTGACAGCCGGAAGGGGTATCCGGTAATCGGATTGAGAATGATTTGCGTTTACGTTAAATTGCGCTATCTCAGAATTTGACGGAGCAGATCGATGGCGATGGCGGAAGTGCTCGACCGACCCACGGCGGCAACGACGAACCCGTTCCTCGGCAGTTATCCGGACCTGCCGTCGCGCGCCGCACCGCGCGCGCGCCGTGCGGCGGAGTCCCGCGCGCAGGGCGCGCTGCTCGACGTGCTGATTTCGCATCGTGCGATGCTCGTCAATGT…
P15	GATACCAATCGCAGCTTCAACCAGATGGTGCGCGACCTCGAACAGCTCGAGGCCGACCGCGCGCTGATGCTCGCGGGCATCTCGCACGACCTGCGCACGCCGCTCGCGCGGCTGCGCCTCGAAACCGAGATGAGCCCGTCCGACCAGGCGACCAAGGACGCGATGGTCGACGACATCGAGCAGATGGACCGCATCATCGCCGCCTTCATCGACTACGCGCGCCCGTCGCAGCGCAAGCCCGAGCCCGTCGACCTGTCGTCGATCGCGCAGGAAGTCGCCGCGCGCATAGCGAGCGAGGACGGCGTCGAGATCCGCACGCGGCTCGCGCCGAGCGCGGTCATCGAAGCCGACGAGACCGACATGCGCCGCGTGATCGGCAACCTCGTCGAGAACGCACGC…
P16	CCGACAACGCGTCCCACAGGTATATACAAGCTGTGCAGCCGCGGCATCCGCAAGGGATACGGGGCGGCCAAAATCGTCGAATGGAAAATCTGTGGCCTGCGCGCGCGTTGCCTGAAGTGTCCATGAGCAGAGTCGGGCTGGCTGACAAGCCTTGTCGCGGCATCAACACTACGCGCAACGTGTGCCGGACGAGTATCGCAACGCGTGTGCGGTTCCCCCACGCATTCGCGAGGGGGCCGGTCAATGTCTTCACCCTCCACCGAGCGTCAACCCATTTCGCTACACACACCAGACGACGATGAGCTTCACCGGCCAAGGTAACCATGCACGTCGCCTTCCGGTGTGGTAACGCGAGACGATCGCATCGATCACCGGACGAACCGAATCGTGGTCGTTTAT…
P17	CGCGCAGCCCGTGCGAAGCTGCACTCGACCACCCAGCGTCTGGGCAGCAACACGAAACCGCGTTTGGCCTCGGTGTGCTTGACCACCTCCAACTCAATGCCGTGGCTCTGTGCCGCCTGACGAGCCGCTTCGACGTATAGCCCTGATCCACGTACGCAGGCGCCACGCGCAGATCATGCACGAGCGACTCGAAAACAGTCCGCTCGTATCCGGCGCTGCGTCTGTTGATAGACCGCTTTCCACGGGGGCAGGTCATTAGGCAACATGCACCACGGTGCGCCGCCTCTGATCAGCCAGCGCAGCGCATTGAAGACCTCGCGAAGCTCGTGGCGTCGTGTTCGCTGTCTTCTCGCACCAGCGCCAGATACGGCACAACCAACGACCATTCTTCGTCGCTTA…
P19	GACGAGTCATCTCGATCGCCGCCGTTGCGCTGTTCTGGCTGCTCGCGACAGGCTGGCTCACCGCGCCGCTGATCGCGTGGAGCGAAGCGGGCGTCGTGCCGGTCGAGCACCCGGACATGCATGGGCGAACCACGCTGATTCTCCTCGGCACCGGCACACGCCGCACCGACTCCGGGCTGCAGCCGCCGCCCGATGGCATCGCGCGCATCCACAAGGTGGCGGCGCTCTATCGCGAGTGCCGGCAACAGGCCGAGCGCTGCACCGTATTGATGTCGGGCGGCGACCCGCAGCATCACGGCGAAACCGAGGCGGCCGTATACGGACGCCAGCTCGTCGCGGAGGGCGTCGCCCCCGGCGACCTCGTTCTCGAACCGAACAGCCGCACAACCTACGAAAACG…
P20	CACGCGCCGTTCATCGCGTCGGCATCGCCCGAGCTGCTCGGCCTCGAGTCGTTCTCCGACCTCGGCAAGCCGCGCGATCTCGGCAAGGTGTTCGATACCGTCGAATACGCGAAGTGGAAGTCGTTCCGCGACGCCGAGGATTCGCGCTACGTCGGCCTGACGCTGCCGCGCTTCCTCGGCCGCCTGCCGTTCAATCCGAAGGACGGCCAGACCGCGGAGAACTTCAACTTCGTCGAGGACGTCGACGGCACCGATCACGACAAGTACCTGTGGTGCAACGCCGCGTGGGCGTTCGCTGCACGCCTGACGGCCGCGTTCGACGACTTCGGCTGGTGCGCGGCGATCCGCGGCGTCGAAGGCGGCGGCCTCGTCGAGGACCTGCCGACCCACACCTTCAAG…
P21	CGGTCTTCAGCGCATCGTTGTGCGGCGCGCTTGCGGCACTCAGGTGTCCATGCTCGAGCTTGAGGCAGGTCGTCGCGCGCAACATCGACTCCGCCGCACGATTGACGAAGACGACACGCGCATGCCGGTCGAGCGCGAACACGGCCAGGCCCAGCTCTTCCATCAGTTCGGCGCCGAGCGCGGCGTCGCGGTGCAGCACGTTCGCATCCTGCCAGAGGTTGATCGCGCGCTGCAGATGTCCGGCCATGCCCGACAGGGCAGCGCGTTCCTCGGGCGAATAGGGTGGGCGGCCGCAAGCCCTCAGCAACCCGAGCAGGATGTCGTCGCCGCCCGGGCGCGCCAGGCGGACGCCCATCAGGTAACGAATGCCTGACGGAATCTGGTAGTCCTGGAAGAATT…
P22	CCTGCTCGATGATCTTCGCCATCGTCGCGCCGAGGTGGTTGATCACGATCGTGTTCGCCTTCGCGACGGCGGCCGGGATCGGAACCGGGCCGGCCCCCATCATCAGCAGCGGTTCTTCGGGCAGGATCGCGTCGAGCGGCACGACGACGGGACAGGGAATCGGCGAGTAATCGATGGACATGGCTGGCAATAGGTGAGGAAGGGAAATACACGGACGCCCGCCAAACCAACTGCATGGCGAACTGATCGATCATTCCGCGTTCCGCGGCCTCGCGCAAGAGGCACGCGCGGCCGGACAGCGCGACGGTGGCCCGGTCGCCGGACCGGGCCAGCCGGCCGCCCAGGCATCGCGCGCCGGCGTTCCGGATTGGAATGGCATTGCCGGCCGGTTGCGAAACG…
P24	CGACGATCACGTTCGCGTCGGTCAGGCGCGACGCCCAGTACGGCGTCAGCCCCGCGCGCAGCGCCGCTTCGCGCAGCCGCGCGACGGCGTGGCCGCGGTCCTGCGCGCGCACGACGCACACGATGCGTTCGAGCAGCCCTGCATTGACGAGCGCCGTCAGCACGGTACTGCCGATGAAGCCGGTCGCGCCGGTCAGCACCAGCCGTCCGACGTTCGCCGCCGCGACCGGTGCGCTGGCCGGCGACACGAGGCTCGTCCGCCAGTTCAGCGACAACGCGGTTTTCCAGATCAGCACGATAGTCTCCTTCGAAGAGTGGGCCGGACGGCGCGGCGCCCGCGGTTGCGGGCTGCGCTCGGCATACCGGCCGGACCGGGGCTGACGCGCGCCCCGGCAGTCCC…
P26	GCATCATCGCGGTCGACAACCTGACGCGCGCGGACAAGTTCCGCAATCTTGTCGATTGCGAGATCGACGATTATCTCGACAAGACGGAATTCGTCGAACGCTTCGCGCGCGGCGATTTCGGCAAGGTGCGCGCGGTGTTCCACGAAGGCGCCTGTTCGGACACGATGGAAACCGACGGCCGCTACATGATGGACAACAACTTCCGCTACAGCCGCGCGGTGCTCGACGCGTGCCTCGCACAGGGCGCACAGTTCCTGTACGCGTCTTCGGCCGCGATCTACGGCGGTTCGACGCGTTTCGTCGAGGAGCGCGAGGTCGAGGCGCCGCTGAACGTGTACGGCTATTCGAAGTTCCTGTTCGACCAGGTGATCCGTCGCGTGCTGCCGACCGCGAAGAGCC…
P29	GCAGAAGGATCTGTCGCTGCAGCCGGACGTGCCGCTGAAGATCCTCGAGAACTTCGAGCCGAGCGACGAATGGGTGCTGGAGCCCGGCGACATGCTGTACCTGCCGCCGCACATCGCGCACGACGGCGTCGCCGAAGGCGAATGCATGACCTGCTCGATCGGCTTCCGGGCCCCGTCAGCGGGCGAGCTGGGCGCCCAGTTCCTGTACTATCTCGCGGAGCGCGGCGGCCTGCGCGACGGGAACGGCGACGTCCTCTACCGCGATCCGAAGCAGCCGGCCGTCGACACGCCCGCGCAGCTGCCTCCGGCGATGGTCGAACGCGTCGCCGGGATCGTCGACGCAATCCGCTGGCGCAAGCGCGACGTCGCCGAATTCCTCGGCTGCTACCTGAGCGAGCC…
P33	CAGCACAGCGTGCGGCTCGTGAAGGGCAGCCACATCATCACCCGCCGCCTGTTCGATCACGATCACGCGTACATCTTCCAGAACCCGGACAAGCGGATCATCTTCGCGATTCCGTACGAACACGACTTCACGCTGATCGGCACGACCGACGTCGAATACACGAACGATCCCGCCAAGGTCGCGATCGATCGCGACGAGACGCAGTACCTGTGCGATTCGATCAACCGCTACTTCAAGCGCAAGATCTCGCCGGCCGACGTGCACTGGACCTATTCGGGCGTACGCCCGCTGCTGGAAGACGAGAACGCGGCGAACGCATCGGCCGTCACGCGCGACTACCGCCTCGAGCTGGACGACGGCGCCGGCGCGCCGCTGCTGTCGGTGTTCGGCGGCAAGATC…
P34	CAAGCTCGAATCGCGCTACAAGATCTACAAGCTGCGTGACGCGCTGAACGAGCTCGACACCTACGACGCCGTGTACATCGACACGCCGCCCGCGCTGAATTTCTATACGCGCTCGGCGCTGATCGCGGTGGAGCGCTGCCTGATCCCGTTCGATTGCGACGACTTCTCGCGCCGCGCGCTGTACACGCTGCTCGAGAACGTGAAGGAAATCCAGCAGGACCACAATGCGGCGCTCGAGGTGGAAGGAATCGTCATCAACCAGTTCCAGCCGCGCGCGAGCCTGCCGCAACGGCTGGTCGACGAACTCGTCGACGAAGGGCTGCCGGTGCTCGCGTCGAGGCTGTCGGCGTCGGTGAAGATCCGCGAGTCGCATCAGCAGTCCAAGCCGGTGATCCATCT…
P35	GTACACGCATACCGGGTTGAAGCCCGCTTCCGGCCGCGCCCGCATCTGCGCGATCAGCCGCCGCGCCGCCGGCGTACCGCCGACGATCGCGACCGCCTTCAGGTTGTAGCCGCCGCGGCGCAGTTGCCGCAGCACGACGTGCACGCAGGCCTTCGAGCCGGCAAGCAGCGCCATCGTCACGAGCGCCCAGTAGCCGAGCCACAGCCGCGACAGGTCGCCCGACTGGTGAAAACTGAAGCTCATCAGGATGCCCGCGAGCTCGACCACGAGCCACGCGAACGCGACGCGCCCCATCAGCCCGACGAGACGCTTGCCTCGCCACGACTGGTAAATGCCGATGGCCGGAAAGAACACCACGACCAGCAGGCAGTCGAACAGCACCGTCGTGCGCTGCAGGTC…
P36	CGACAACGTGTTCGTCGAACGGGTGTGGCGAAGCATCAAGTACGAAGAGGTCTACCTGAAAGCGTACGAGTCGGTCAGCCATGCCCGGCGCTCCATCGGCGAATACATCAACTTGTACAACCGGAATCGGCCCCATTCGAGCCTAGCGGATCAGACGCCGGATGAGGCATACTTCGCGACGCTGCCTGCGATCAAATCGGCAGCATGATTGCCTCGGACGCTCCACTTAAAAATCTCAGAAAACTGTCCGAACGAGCGAGGCCACCTCTGTTTTGACCGGGACAACGACTTCCGGGGAGTGGGAACGGTGCGCGGTGCCGATCGATACCGGTTTACAAACCATCAATGAATCAATGGGATATCTCACGTGGACACTTGGCAATCGCAGGCATGACAAGC…
P37	CAGACCCTGCTCGGAAAGCATTGCCGCGGACGCCTCCACCTCGAACGGCATGGGCGGCCAATCGAACGGCCCCTTCCCCAGATACTCGAAACGCTGCGTCAGAGGCAGTTTGCCAAGCCAAGCGGGTGGCCGCTCCGCCCCATACAGGGTGATTGTGCCGGCATCGCCCAGACGTAGATAGTGCTCGTGCCCTTGCAGGCTGAGTGCAAAGCGACCTCCGACGTGTAGCGGCATGCCCTCACCGACCTGCAGACTGCGAACCACGCCCTCCCACTGCAGACGCCCACTCTTGCGCATGTAGACGCCGCGCGCCGGCGACACCAGCCAACCGCTGCTCACGTAGCGCGCGACGAGGCTATTGGAGTAGCCGTGAACCCGCAGCCAGCGGCTCGACACCAA…
P38	AAATTCGCATGCGCTGCAAACGTCGCGCCTTCGCCGGCGATTTTCGCGAGCGCACGAACCACGTCGGTCGCGCGGAGATTCGCGTCGTTCGACGACGCGAAGCCGTCAATATAAAACGCATCGGCGCGCGCGACGAGCTTCGTCAACATGTCGACGGCATCGCCGAACGCGAGCGTGAGCACCACGCGCCCTTCGTCGAATTCCAGTCGGTGCAGGCCCGGCACGAGCATCGGCCAGGCGTCGACCAGTGCGTCGACGTCGGCCGATATGGTTGTGTTCGCAACGATATGCGAAACCGCGCGGCGCAGGTCGTCGCGCGAGAACGGATGCGGCTCGACTGCGACGAAATGCAGCCGCTCGCAGCGCGCCTGATCGTCGCGCCACGCGGCCCATGCCGCG…
P40	TACAGCTACGTATTTCGCGGTGAAGCCGGTTACCTCGACCACGCGCTGGCCACGTCGACACTCGCCGCACGCGTGAAGGCCGTGCACATATGGCACATCAACGTCGACGAACCGGTCGCCCTGCAACCCGTGCCCGATTACAAAACGCATGTGCACCGGTCGTCTTATTACGCACCCGACGCATACCGCTCGTCGGACCACGACCCCGTCATTGTCGATGTCGCGCTTGACGATGGCGGCTCGCCGCGCGGCTCGGGCACAAACCGTGCTCCGTCAAACAGCGTCGACTAGTGCCTTGCGTCACCGCAAGGCCCGCAATGGCACTATTTACCGAATATCCATGGAGACGCAATACTTACCGGACATTCACCTTGTGCCGCTGCCTGATTCGCCGATTGC…
P41	CAGACGATCATGTTGGTGCTGTGCGCGCCGTCGCGTACCGTCGAATCGATCTCGATGTAGTTCCGCGCCTGGTAGTGCGCCATCCAGCCGTCCGGATAGGTATCGAAGATCGCGACCGACGGTTTCGACACCGGCAGCGGCACGCGAATGCCGTAACAGCAGTATTCGAATCCCAGCCGTCTGGAATAGGCAGCGATCCGCTGGAAGAGTTGCTGCTCGTCTTCCGCGGCGCTGAATTGTTGATAGGCATCCTGCCAGCGCAGTTCCATTCGTTCTCCGACAACGTCACGCTGTCATACTTGTCAGGTGCCAGCTCCGGTTCGAGGCTGATACATTCCGCGCATGACTTTACCTTTGCTGCACCCGGTCCCCGGCCCGTCCCCGGACGGCTACGTGCGC…
P42	ATCAGTTCTGGGGCTACGTCGCCGTGTCAATGGCGCTCGGATCCACCGGGTCCCTGCTGTGGGCGGCAATCATGGTCGCCATTCCGACCTACGCAAGAGACGAACGATACATCGATCGCATCAACCGGATTACGCAATCGATGCGAAACATGGGTTACGTCGGTGGCCCGGCTCTCGGCGGATTGCTATACGGCATGGCCGAGCGTTCGCGGGGCTTGCTGCTGCTGGCGTTGTTGGTATTGGTCGCTGCGCCCGTCACCGCGCTCTGTTTCAATGCGCTGGATTCCTTCGTTCAAAAATCCGGCCAGTTGCCCAAGCAAGACAAGCAAAAGGGCCGGCTGGACCTGCCGGGCCTCTTTCGCACCGCCGGCGTGACCCGCGCGGTCGCCCCGTTGTGGG…
P43	GCATGTCGACGATCAGGTAGTCGAGCTCGCGCCAGTTGGTCTGGCGCAGCAACTGCTCGAGCGCGGAGGTCGCCATCGGGCCGCGCCACACCATCGGATTGTCTTCCTCGATCAGGAAGCCGATCGAGTTCGCCTGCAGCCCGTGGCCGACGAGCGGGTTCATCGACTGGTTGTCGGGCGACTCGGGGCGCTGGCCGTGGATGCCGAGCATCGTCGGCAGCGACGGGCCATAGATGTCGGCGTCGAGAATGCCGACCGATGCGCCTTCCGCGGCGAGCGCGAGCGCGAGGTTCACGGCCGTCGTGCTCTTGCCGACGCCGCCCTTGCCCGACGCCACCGCGACGATGTTCTTCACGTTCGGCAGCAGTTTCACGCCGCGCTGCACCGTGTGCGCGACGA…
P44	CTGTACGACAGTCGCACGGTCGAGCCGGTCGGGCGCGCCGCGACCATCGCGCTCGGCGGCCGGCACCGCCCGCCGCTTGCGCAGACCTTCCGGCGCATCGGCGGCACGCGCGCGTTCACCGTCGCGGTCAATCACCTGAAGTCGAAGAACTGCCCGAACGCGACCGGCGCCGACCTCGACCATGCGGACGGCCAGGGCTGCTGGAATGCGGCACGCACGCGGGCGGCCGCGCGCATCGCCGGCTGGCTCGCCGCGTCGCCGACGGGCGCCGCGGCCGACGGCGTGCTGCTGATCGGCGACCTGAACAGCTATGCGAAGGAAGATCCGATCCGCACGCTCGAATCGCGCGGCTATGCGAACCTGGTCGCCAGCTTCGTCGGCGATGCCGCGTACAGCTAC…
P45	CATTCGACCGGCATCTACTCGTGGGACCTGCTGTACGAACTGGCGACGCAGCAGGACGCGCTGTGGCGCGACTATTTCGACAAACTGAAGGCGGCGGGCGCCGATCGCGACGCCCCGATGCAGGCGGCCGCGGCGCCGCACGGCCACTGCCACTGAAATCGACGGCGCCCGTTCGGCGCCGTCTTGCCATTTACTGAGGATCAACGCGATGAGCAAAACCCACTTCGGCTTCGAAAGCGTCGAGGAAAATGAAAAAGCGAAGAAAGTGGCGGGTGTGTTCCATTCGGTCGCGAGCAACTACGATCTGATGAACGACCTGATGTCGGCGGGCATGCACCGCGCGTGGAAGGCGTTCACGATCGCACAGGCGAATGTGCGCCCCGGCTTCAAGGTGCTCGA…
P46	GTGATCGCGACCGCGAAATACAACTGGTGACGTTGCGCGCCGCGGCCCGCCGGCCGGCCTTCGTGGCCGGCGCGGGCCGGCCGCGGCGCCTTCGTCCGCTTTTCCACGACGCATCCATGCCGAAGAAAAATCTCGTCTACATCCAGTCGCTGCGCAACGGCGCGGCCGATCGTGCCGGCCAGCCGGTCGCTTATCAGGGCGGCACGCGCTACATGAAGGCGCCGCTCGAATTCCTCGTCGAGCGCCTGAACGACTCGCCGCTCGGCGAGCGCTACACGCTCCGGGGCGTGATCGTCGACGACGACGACGGTTCGCCGGCCGACCGCGCGAAGGTGGCCGACTACGGCTTCGCGCGCACGCCGGGCCGGCCGTGGATCCTGCCGGAAGGGTTGACGGTGC…
P48	TCAACTATTAAGCACGCCTGCGTCGCGGCAAGCGTCCGGAAATTTTTTCCGCCACCCGGGCGGCGCGTCGTGCGGCCAGTAAAACTTGCGCATCCCGGCCGAAGGAAAAATCGCCGCGAGCCCGCAGCGAGAGGTCATTCGAGGGGGTGGCGCCCGGTTTTAAAAGGAATTACTCTTCACGCGACGATTGAATTATGAAAAATTGATCGGTACTATACCCGCGCGCTTCTTGCAAAGCAAAAGAACCAGATTCTCAACGATTTTAAAACTCACGCGCCGGTGGATATAACGATGAAAGACCGTCTCTTCGCAAAATTGTCTGGGGTAGTGCTGGCTTGCGGCGTGATCGCCGGCTGTGCGAGCCAGTCGACCACGCCGCCGAGCGCCGAGGTTTTCAAC…
P49	GATCCTTTACGGCATCGGGATCGCGGGATCTGCGTCGTGAGCCTTGCGTCCAACAACACACCGCGACCGCCTCAACAGCCCTCGCCGACGCAAGCCACCTGCGCGGAGCATGCGGCGCGACAAGCGACGCCGATGGCGGCCAGCCGCAGTGAATGGCTGCGGCTGGCCAGCCGCCGAACTGCCTGGTCAAACTTCCGGCGGTGGAGCCGGCGCAGTTAGAAAAGAGGCAGAGGTCGCATTATTCCGGTTCGATTTTTATTGGCTCGGAACTTCGGCGATATACGAAACGTAGAGGTTTTGCCCCCAATCGCTGCCCGAATAATTGGGGAACACCCTATCTTCGCGGGTGATGTTGACGTTGAATCCGGTCGTCGTGACTTTGGTCACCGTCACCGAGAA…
P50	CGGCACTGCGTATCAAGACCTCACTTATGTCTTATATAAGACAGAGGACTTGCCGTTCCGTATTATGCATTAAGATTCCGCCATTTGCCATAGACCGCTCTGCCCGCCTCCCGCGGCGCGCCGGGCGGACGCCCCGCCATGAACCTGATCGCCCTCAACAAGCCGTTCGGCACGATTTGCCAGTTTTCCGCGCACGAGACGCGGCCGTCGCTCGGCGACTGGGTAAAAACGCCCGGTGTCTATGCGGCCGGCCGGCTCGACGCGGACAGCGAGGGTTTGCTGCTGCTCACCGACGACGGCGCGCTGCAGGCGCGCATCGCGGAGCCGCGCCACAAGCTCGTCAAGCGCTACTGGGCGCAGGTCGAGGGTGCGCCCGGCCCGGCCGACCTGAAGGCGCTC…
P52	GATTTGCGCAACGAGAAGATTAGCTATAAAATACGCGAGCACACGCTGGAAAAGGTGCCTTATCTCCTCGTCGTGGGCGATAAGGAGCGTGATGCGCAAACGGTAGCCGTGCGTGCCCGTGGCGGCGTCGATCTTGGCGTGATGCCGGTCGATGCCTTCGTTGAGCGTCTGCAGGAAGACCTGCGCTCGTTCAAGTAACCGCCCTGGCAGCGCGGCTCGTTTTTTTAATTTTTAGAGGAAACGTAACATCGCTACTGATAAGTCGTCGCATCGCATCAACGGTGAAATCACTGCGCCGGAAGTGCGTCTGGTCGGGATCGAGAACGAACCGCTCGGTATCGTAAAACTCGCTGATGCTTTCCGTAAATCGGAAGAACTGGATGTTGACCTGGTGGAAAT…
P54	TGATCGGTATCGAGGATCGCGTGTACCTGCAGGTCGACGGGCACGCGCGCGTCTACGCGATCGCCGACGAGGACCTCGAGCGCGACAACGACGAGAAGACGTCGGCCGTGCATTTCGTGCGTTTCGAACTCGACGCGCCGATGCGCGCGGCGCTCAAGGGCGGGGCGGCGTTGTCGATCGGCTGCGATCACCCGGCCTACACGATGCCGCTGCAGCGCGTGGATCCGGACGTGACCGCGTCGCTGGCCGGCGACCTGCGCTGACACGGCCGCCGCGCGTCCTGCGCGGCGTATCCAGCCTTTCCGTTTCGACCCGAAACAGGCTTTCCGCGAGTAGCGCGGCGCGAGCGCTCGTCGGTCGCCGCGAAAATGTAACAGGCGCCCCGTGCTTGCGTGCGGA…
P55	GATGTTCCACGACGAGAAGCGGCGCATCGCGGCGCTCGCGGCATCGCACATCCCCGACCAGGCGTCGCTGTTCATCAACCTCGGCACGACGACCGAGGAAGTCGCGCGCGCGCTGAACCGCCACCACGGGCTGCACGTGATCACGAACAACCTGAACGTCGCGTCGATGATGAGCGGCTACCCCGACTGCGAGGTGCTGATCACGGGCGGCATCGTGCGGCCGTGGGACAAGGGCATCGTCGGCGAACTCGCGATCGACTTCATCCGCCAGTTCAAGGTCGACTACGCGATCATCGGCACGTCGGCGATCGAGGCCGACGGCACGCTGCGCGACTTCGACACGCGCGAGGTGCGCGTCGCCGAGGCGATCATGCAGCATGCGCGCACGGTCTACCTCGT…
P56	GATGCGCACATCTTCTGTACGGAAGACCAGATCATTGCCGAGTCGATCGCGTTCAACAGGCTCGCGATGAGCGTGTATGGCGATTTCGGCTTCGACCACATCGACATCAAGCTGTCGCTGCGTCCGGAGCAGCGCATGGGTTCCGACGAAACGTGGGACCGTGCCGAGCAGGGCCTGCGTGAAGCGCTGACGGCGTGCGGCCTCCAGTGGGAAGAGCTGCCGGGCGAGGGTGCGTTCTACGGTCCGAAGATCGAGTACCACATCAAGGACGCGCTCGGCCGTTCGTGGCAGTGCGGCACGCTGCAGCTCGACATGATGCTGCCGGAACGCCTCGGCGCCGAGTACGTGGCGGAAGACAACAGCCGTCGCCGGCCCGTGATGCTGCACCGTGCGATCGTC…
P57	GCTTCAACCCGGTATGCGTGTACGACGAAAGCGAAGCGCCGGGCGATGTCGCACTCGACGACGTGCGCATCGAGCGGCAGTTCGAATCGCTGGTGTGGCTCGTGCGCAGCCGCGCGATCCGCGAGTTGTGGCTCACGCTGCCGATCTCGGAGGAACCGAGGATTCACCAGATCGTGACGGTGTTCCGCCACGACTTCGTGAACATCCGTTTCATTCCGGACGTGCGCACGCTGTCGTTCTTCAACCAGGAAGTGGTCGAGGTGCTCGGCGTGCCGGCGATCAACCTCGCGGCGTCGCCGATCACCGACGTGCGGATCCTGCCGAAGTTCGTGTTCGACCGGCTGTTCGCGCTGGCGGCGCTCACGGCGCTCGCGCCGGTGATGCTGCTGATCGCGGGCC…
P58	CGAAATGCAGATTCGCGGATTCGCACGCCGATCGGCCGGCGAATCCGGGCGGTGAAACGTGCAGTGAAGCCGGCATCGAGCGGCCGGAAAAACGATCCGGACCTGTCGAATTTATTGCCGGTTCAGTCGGGCGGAGCGTGAACGGATTACCGGCCGGCACATGCGAGCCGCCGCGAGAAACGGGGCGCACGGCCCCATCCGCATTCGGAAAATCGAATGAAAATAGATTATCCGCCGGACGGGAAATAACGCATCGCGACAGTTGACATTCTTACTTGGGCGTCTGCACCAGGCGGAATGCCGTGCGCAACAATTGCGGCAGACAACCTCTATGAACTTCATCGTTGCAGGGTGCTATCCATAAATGCATTCCGACGCCAAATTATTTGAAATCGTCTC…
P59	CTCGCCCGTCGATATGCTTCATGGGTGCGGCGCCGGTGAGGTCCTATTCATGTTCGGAGTGAGTCGGTCCATCCTCTTCGCCGGTCGCCGCGCATCCTTCTCTTGCGATCGGGCTTCGGCGTGGGCGTTCGGTGGTGGCCGGTGGACGCGGCCACGACAGAGATGCTGATGTTGAAACGAACGCTGCCAGATGCGAACACCGAGCGCTCGCCCCGAAGCCCGATTGCACCGCAGCCGATCCGGCTGTACCGCGCACTATTCAGAAAAACGACACGCACGCCGGCATAGTTTCCGGAATATAAAAAGCATCCCCGATTAAACCTATTTCATTAAATCGATTCACCTTGATTTTCGATTTACTGAACAATTACCATTCTCATCTGAATATTTTTTTATTTA…
P60	GTACGCGTTCACGTGCCGCAGATGCTTACTTGTTCGGCTGCGGCGTGAGGCGCAGATACGGACGCACTGCTTTGAAGCCCTTCGGGAAGCGCTTCTTCAGCTCTTCCGGATCCTGCAGCGACGGCACGATCACGACATCGTCGCCATCCTTCCAGTTGCCGGGCGTCGCGACCTTGTAGTTGTCGGTCAGTTGCAGCGAGTCGATCACGCGCAGCACTTCGTCGAAGTTGCGCCCCGTGCTGGCCGGATACGTGATGATGAGCCGCACCTTCTTGTTCGGGTCGATCACGAACAGCGAACGCACCGTCAGCGTTTCGTTCGCGTTCGGGTGGATCATGTCGTACAGCTGCGAAACCTTGCGGTCCGCATCGGCGATGATCGGGAAGCCGACGACCGTCG…
P61	ACAGTATTCTGGAATACGCAAGAATGGATGGGCGGGCTGAAACCCATGTCCATCAAGGTTTTGCGGCAGCGCAGCGAACGGAGGAGACAATCAGGAGTGCGTGGCGGGCGTTGCGCGATCGCGACAGACGCTCAGCGAAGGACCTCGGAGGTATTAGCGTGATTATTGACGCTTCGGCAATAGAGGTTTGTGTGGAGCACGGCTAATGAAAGGTTGTTATCTCGCTATACTGCGATCTCTGCTTTCCGAAGCAGACTTTTTCGTTGACGGAAAAGATCTCCAAACCTTTGTCGGCGCGACTTCCCAGTCGCGCTTTTTTTTTGCCCGCTTTCCGTTTGCTATTGCGCGTACGAGCGTCGCTTCTTGCGCTTGCCCGCCGGCGCAACTTCCTCGGTTTCG…
P63	ACGTTGGGCGCGATCGCCGCTCGATATCGGCAACAAAGCGGCCTAAATCCAGCGGGGAGTGGTTTGGACGGGGAAAGAGAGGCCTCATCCAATCCCGAAATATCGGCCCTACCCACGCCCGTCACTGTCCGAGAATTTGGGCTCCGGGCAAGCGGCTCGCGCGCTGGTCGAACGTGAGCAGGGGGACTCGTCCCGCGGCGCCGGCCTGACCGACGTGCAGGCAATCCGCGAAATCCCCGCCATGCTCGCGGTACAAGTGCAACGCGCGTTCGAGCGCGCTTTCTGCCTCAAAGCTCAGCTCACGCGTCTCGAGCAGCGCGGTCAACGCGGTCAAGATGTGCAGCCGATCGAACCGGTAGCGGGACCGCAGCACCCATTCGAGCTCGAGCATCACGGTGA…
P64	CAAGTAGCGGCCGTAGCACGTCGAGGCTGGCCGTGGTCGGACTCATCTTGTCGCGCGTCACATCCGGAGCCTGCTGCGACGAGGTTCACTGATACATCATCGAGCGGCCGAGAATACGCGGTTGCATCCAGATTCGTCGCGCGCGCCACCGCCGCCGCGACGCCCTTCGAGCCAAGGTGGCCAGCGTCGAGGACCGGTTTCAGCCGCTCATAGGCAGCGAGTGCGACGACCTCCTTCGGGCGTCCCCGGGGCGTGGCTGTCGGCCAACGCCTGTTGGCGGATCTTCGCGATCGTGCTTGAGTGGTATCAGGTAAGGGCCCTCATGAACACTGAGCGGGGATCATCGAAGCCGCCCGGCACGAAATTTGCAAAAATTTTGCGTCTACCCGCTTGGCATTG…
P66	CCGAGCGCCGCGACGTGTGCGCCGAGTTTCAATACGGGCGGCATGTAACGGCGGCATACGTCGGCGCTGCCGAATTCGGGGTCGGGCGTATCGCCGCCATGGCAGTACGGAAAACCGAAGTCGAGGCCGGCGCGCGGCGCGCGGTTCAGCTTGTCGTCGGGCACGTCGTCGCCCAGCATGTCGCGCCCGTTGTCGGTAAACCACAGCTCGCCCGAATCGGGGTGCCACGCGAAGCCGACGGTATTGCGCACGCCGCGGGCGACGACCTCGCTTCCGCTGCCGTCGGCCTTCATGCGCGCAATGATCGCGTAGCGGCTGCGATCGGCGAGACAGACATTGCACGGTGCGCCGGTCGGCACGTAAAGCTTGCCGTCGGGGCCGAACGCGATGAATTTCCAG…
P67	TGGTGGTCGCATTCGGGTTCTTGATCACGAACTGGGCGCCGTTGAGGTCGTCCTTGTAGTCGATCTCGGCGCCGACCAGGTACTGGTAGCTCATCGAGTCGATCAGGAGCTGGACACCGTTCTTGTTCATCACGGTGTCGTCTTCGTTGACTTCCTCGTCGAACGTGAAGCCATACTGGAAGCCGGAGCAGCCGCCACCCTGCACGAACACGCGCAGCTTCAGGTCGGGATTGCCCTCTTCGTCGATCAGTTGCTTGACCTTGTCGGCCGCTGCGTCGGTGAAGACGAAAGGAAGCGGCATTTCGGTCGTCGTTGCTGCGGATTCGGTAACAGCGTTCATTGCGAACTCTCCAAAAAGCTTTAGCCGCTATTGTAGGGCCGATCAGAAGATCGTGCTGA…
P68	GCGCGACATCGCCGGCGATCCGTACCGATTTTTTGCGACGCGATGCGCCGTCGCGCGCCGGCCGTGATAAAACGGAACTTGTTTCCGTATTCTGGAGAATACCCATGCGCATACGCATTCCCGCGCGCCTGCCGGTGCTGTTCGCCTGCGCCGCCGCGCTGCTGGCCGGTTGTGCGCAACCGTGGCAGCAATACCAGGCCGGCCAGGACGAGTCGGCGATCGTCGCGCGCATGGGCCCGCCGCGCGAGATCTACGACCTGCCCGGCGGCGGCAAGCGCCTGATGTGGCCGACCCAGCCGATGGGCGAGGTCACGATCGCGGCCGACGTCGACGCGGCCCACAAGATCGTCAACGTGCGCCAGGTGCTGCAGCCGAGCGAGTTCTATCGTGCTGAGATCG…
Php85	CACATGGCGGGCAACCTCTCAATGAAAAACGAGGATGTGCGCACCACGTTGCATAAATTTCGTTTCGTTAAAAAGGAGCATCAAT
Php173	CTCATCCAGCACACTTCGCGCATGGAATGTCTTTTGAATTTAATTTTCTTACAAAAGCTTGACATTCACATTTCATTTGGTGCACTCTCACATGGCGGGCAACCTCTCAATGAAAAACGAGGATGTGCGCACCACGTTGCATAAATTTCGTTTCGTTAAAAAGGAGCATCAAT
Php349	GCGCTCATGAAAAACCCCGCTCGCGTTATCTGCAAAAAAAACTCCGAAGGGTCGGATCATGTTTTGACTTTTTAGAAGTTTAGAGTCGGATGTCTGATCAGGATAAATATCTCAATAAATCCCAATAATTCTGACAGGCTATCAAGCACCAAAATCAATAACCATCGGCAGATAAACTCATCCAGCACACTTCGCGCATGGAATGTCTTTTGAATTTAATTTTCTTACAAAAGCTTGACATTCACATTTCATTTGGTGCACTCTCACATGGCGGGCAACCTCTCAATGAAAAACGAGGATGTGCGCACCACGTTGCATAAATTTCGTTTCGTTAAAAAGGAGCATCAAT
Php500	ATTCCGCCGGCGTCTCCATCCAGCTTGCCCGCCGGTATTAGTTGAATGGCGATGGTTTCGGCACAGCCCGGTAGATCGTCGAGCACGCCTTCATCTGGCTGCACCACATCGGACGACCGCACCCGGCTCGGATGTATGGCGCCCCTCTGAAGCGCTCATGAAAAACCCCGCTCGCGTTATCTGCAAAAAAAACTCCGAAGGGTCGGATCATGTTTTGACTTTTTAGAAGTTTAGAGTCGGATGTCTGATCAGGATAAATATCTCAATAAATCCCAATAATTCTGACAGGCTATCAAGCACCAAAATCAATAACCATCGGCAGATAAACTCATCCAGCACACTTCGCGCATGGAATGTCTTTTGAATTTAATTTTCTTACAAAAGCTTGACATTCACATT…
